# Supplementary material for: Stability of OCT and OCTA in the Intensive Therapy Unit Setting
Source: Diagnostics (Basel). 2021 Aug 23;11(8):1516. doi: 10.3390/diagnostics11081516 (PMC8394026; doi:10.3390/diagnostics11081516)
Supplement: Supplementary file 1 [file diagnostics-11-01516-s001.zip]

Archive with 1 entries (1 files):
- diagnostics-1296937-supplementary.pdf
